# Supplementary material for: Walking through Apertures in Individuals with Stroke
Source: PLoS One. 2017 Jan 19;12(1):e0170119. doi: 10.1371/journal.pone.0170119 (PMC5245896; doi:10.1371/journal.pone.0170119)
Supplement: S1 Table — (XLSX) [file pone.0170119.s001.xlsx]

## Sheet: stroke
participants	gender	age	height	shoulder width	eyesight Rt	eyesight Lt	mｉｎｉｍｕｍ width	minimum width/shoulder width	reltive perceptual boundaries	MMSE	task order	stairs method order	fall history	number of falls	number of months after onset	Diagnosis	type of stroke	paretic side	Use of walking aid	mRS	FAC	in hospital/discharge	10m walking speed (s)	walking speed（m/s）	TUG (s)	trunk rotation angle (Rt)	trunk rotation angle (Lt)	BRS upper	BRS finger	BRS lower	SIAS shoulder	SIAS finger	SIAS hip	SIAS knee	SIAS foot	U/E light touch	L/E light touch	U/E position	L/E position	abdominal MMT	verticality test	U/E tendon reflex	L/E tendon reflex	U/E muscle tone	L/E muscle tone	visuo-spatial deficit	speech
A	M	40	170	50	0.5	0.4	55	1.1	1.15152	29	①②	Up-Down	Fall	1	67	Lt. putaminal hemorrhage	hemorrhage	Right	SPS	3	3	discharge	13.37	0.747943	15.519	40	45	3	2	4	3	1A	2	3	1	1	1	1	1	3	3	2	1A	0	1	3	2
B	F	48	150	48	0.4	0.5	50	1.04167	0.963333	30	①②	Down-Up	None	0	78	Rt. putaminal hemorrhage	hemorrhage	Left	AFO,SPS	3	3	discharge	12.3567	0.80928	16.839	50	40	3	2	4	2	1A	3	3	0	1	1	1	1	3	3	2	1A	1A	2	3	3
C	F	70	152	43	1.5	1.2	45	1.04651	0.955556	24	①②	Up-Down	None	0	2	Lt. coronary radiation infarction	infarction	Right	None	2	4	hospital	7.42	1.34771	10.245	52.5	60	5	4	5	4	2	4	4	3	3	3	3	3	3	3	2	2	3	2	3	3
D	M	56	169	46	1.2	1.2	49	1.06522	1.14286	30	①②	Down-Up	None	0	1	Lt. putaminal hemorrhage	infarction	Right	None	2	4	hospital	5.19333	1.92555	6.505	42.5	32.5	5	4	5	4	3	4	4	4	3	3	3	3	3	3	3	3	3	3	3	2
E	F	72	152	37	0.6	1	43	1.16216	0.813953	29	①②	Down-Up	Fall	8	12	Rt. pontine infarction	infarction	Left	AFO,SPS	3	3	discharge	10.4133	0.960307	14.54	42.5	52.5	4	4	4	3	2	3	3	2	3	3	3	3	3	3	3	2	2	2	3	3
F	F	66	152	48	0.6	0.9	59	1.22917	0.833333	29	②①	Up-Down	Fall	1	50	Lt. putaminal hemorrhage	hemorrhage	Right	PAFO,SPS	3	2	discharge	25.75	0.38835	31.52	40	50	3	2	3	2	0	2	2	0	2	2	3	3	2	3	2	2	0	2	3	2
G	F	43	159	49	1.5	1	54	1.10204	1.09259	30	②①	Down-Up	None	0	2	Rt. thalamic hemorrhage	hemorrhage	Left	None	2	5	hospital	6.18333	1.61725	7.175	55	50	5	5	5	4	4	4	4	4	1	2	0	3	3	3	3	3	3	3	3	3
H	M	64	162	44	0.6	0.5	51	1.15909	0.918301	30	②①	Up-Down	Fall	2	5	Rt. putaminal hemorrhage	hemorrhage	Left	PAFO,SPS	3	2	hospital	17.79	0.562114	18.204	47.5	47.5	4	4	4	3	3	3	3	3	3	3	3	3	3	3	1A	1A	2	2	3	3
I	F	62	146	38	0.7	0.6	43	1.13158	1.3062	30	②①	Down-Up	None	0	4	Lt. posterior limb of the internal capsule infection	infarction	Right	None	2	3	hospital	10.3533	0.965873	12.353	45	40	4	4	4	3	2	3	3	3	3	3	3	3	3	3	2	2	3	3	3	3
J	F	66	144	42	0.6	0.6	45	1.07143	1.03333	30	②①	Up-Down	Fall	2	14	Rt. thalamic hemorrhage	hemorrhage	Left	None	3	3	discharge	16.49	0.606428	19.026	45	50	4	5	4	3	4	3	3	3	3	3	3	3	3	3	2	2	3	3	3	3
K	M	56	167	45	0.8	0.9	48	1.06667	0.9375	26	①②	Up-Down	None	0	3	Lt. thalamic hemorrhage	hemorrhage	Right	PAFO,SPS	3	2	hospital	11.3133	0.883913	11.159	55	40	4	4	4	3	3	3	3	2	2	2	3	3	3	3	2	2	2	2	3	3
L	F	75	149	46	0.6	0.5	50	1.08696	1.27	28	②①	Down-Up	None	0	9	Lt. anterior cerebral artery infarction	infarction	Right	SPS	2	3	discharge	20.59	0.485673	25.616	50	50	6	6	4	5	5	4	3	3	3	3	3	3	3	3	3	2	3	3	3	3
M	M	64	165	47	0.7	0.5	51	1.08511	0.915033	30	①②	Down-Up	Fall	1	3	Rt. thalamic hemorrhage	hemorrhage	Left	SPS	3	2	hospital	10.9667	0.911854	20.2	40	32.5	5	4	5	3	3	4	3	3	3	3	3	3	2	3	1A	2	2	3	3	3
N	F	70	148	42	0.5	0.5	48	1.14286	0.972222	30	①②	Down-Up	None	0	10	Rt. thalamic hemorrhage	hemorrhage	Left	SPS	2	3	discharge	11.8667	0.842697	12.58	25	32.5	5	5	4	4	4	3	3	2	3	3	3	3	2	3	2	1	3	3	3	3
O	F	66	140	47	0.6	0.5	54	1.14894	1.0216	24	①②	Up-Down	Fall	2	12	Rt. watershed infarction	infarction	Left	SPS	2	3	discharge	8.1	1.23457	10.11	50	47.5	4	3	5	3	1C	4	4	3	2	3	3	3	2	3	1A	1A	1B	3	3	3
P	M	69	163	44	0.9	0.8	51	1.15909	1.13399	29	①②	Down-Up	None	0	2	Lt. thalamic hemorrhage	hemorrhage	Right	None	2	2	hospital	4.83333	2.06897	7.33	80	80	5	5	5	4	5	4	4	4	3	3	3	3	3	3	3	3	3	3	3	3
Q	M	59	177	44	1.2	1.2	49	1.11364	1.09524	29	①②	Down-Up	Fall	2	12	Lt. pontine infarction	infarction	Right	None	2	4	discharge	5.03333	1.98675	7.67	52.5	40	4	4	4	3	3	3	3	3	3	3	3	3	3	3	2	2	3	3	3	3
R	M	62	161	50	0.5	0.5	53	1.06	0.823899	30	②①	Up-Down	Fall	3	16	Lt. pontine infarction	infarction	Right	AFO	2	4	discharge	7.61333	1.31349	10.363	27.5	25	4	5	4	3	4	2	3	4	3	3	3	3	3	3	1A	1A	2	2	3	3
S	M	53	174	56	0.2	0.2	60	1.07143	0.727778	28	②①	Up-Down	None	0	21	Lt. putaminal hemorrhage	hemorrhage	Right	AFO,SPS	2	4	discharge	9.39	1.06496	13.621	37.5	40	4	2	4	3	1B	4	3	2	1	1	2	2	3	3	2	1A	1A	2	3	3
T	M	64	166	51	0.8	0.8	54	1.05882	1.02006	30	②①	Down-Up	None	0	21	Lt. posterior limb of the internal capsule infection	infarction	Right	SPS	2	4	discharge	8.08333	1.23711	10.513	37.5	42.5	5	5	5	4	5	4	3	3	2	2	3	3	3	3	1A	1A	2	2	3	3
U	M	41	173	52	1.2	0.9	54	1.03846	0.774691	30	②①	Up-Down	None	0	1	Rt. putaminal hemorrhage	hemorrhage	Left	None	2	5	hospital	4.78333	2.09059	5.241	50	40	4	4	5	3	3	4	5	4	3	3	3	3	3	3	1A	1A	3	3	3	3
V	M	72	177	48	0.3	0.3	54	1.125	1.06481	27	①②	Up-Down	Fall	1	3	Lt. coronary radiation infarction	infarction	Right	SPS	3	2	hospital	10.47	0.95511	15.806	40	45	3	2	4	2	1A	3	3	3	3	3	3	3	2	3	2	3	3	3	3	3
W	M	58	148	47	0.6	0.6	52	1.10638	1.03846	30	②①	Down-Up	None	0	2	Rt. putaminal infrction	infarction	Left	SPS	3	3	hospital	7.67667	1.30265	10.4	30	32.5	5	5	5	4	4	4	4	4	2	3	3	3	2	3	2	3	2	3	3	3
average		60.6957	159.304	46.2609	0.743478	0.7	50.9565	1.10314		28.7826				1	15.2174					2.43478	3.17391		10.6974	1.14388	13.5885	45	44.1304	4.26087	3.91304	4.34783	3.26087	3.27778	3.34783	3.30435	2.73913	2.43478	2.56522	2.65217	2.78261	2.73913	3	2.29412	2.26667	2.35	2.52174	3	2.86957
SD		10.0609	11.2631	4.34027	0.352686	0.292326	4.46683	0.0481859		1.85758				1.78377	21.0842					0.50687	0.936734		5.29602	0.505851	6.31678	11.2815	11.2464	0.810016	1.20276	0.572768	0.751809	1.27443	0.71406	0.63495	1.17618	0.787752	0.727767	0.831685	0.599736	0.448978	0	0.469668	0.593617	0.933302	0.593109	0	0.34435

## Sheet: controls
participants	gender	age	height	shoulder width	eyesight Rt	eyesight Lt	mｉｎｉｍｕｍ width	minimum width/shoulder width	MMSE	task order	stairs method order	fall history	number of falls	10m walking speed (s)	walking speed（m/s）	TUG (s)	trunk rotation angle (Rt)	trunk rotation angle (Lt)
A	F	67	159	44	0.7	1.2	45	1.02273	30	①②	Up-Down	None	0	6.34333	1.57646	7.0625	47.5	62.5
B	M	43	170	46	0.7	0.7	50	1.08696	30	①②	Down-Up	None	0	4.95333	2.01884	7.2725	47.5	45
C	M	53	183	46	0.8	0.7	49	1.06522	30	①②	Up-Down	None	0	4.14333	2.41352	6.66	70	70
D	F	61	153	43	0.6	0.5	46	1.06977	30	①②	Down-Up	None	0	6.41667	1.55844	6.9375	52.5	52.5
E	F	68	156	43	0.8	0.5	46	1.06977	30	①②	Up-Down	None	0	4.21667	2.37154	6.0725	65	67.5
F	F	69	147	40	0.4	0.6	44	1.1	30	①②	Down-Up	None	0	4.52	2.21239	6.04	55	50
G	F	71	158	44	0.4	0.4	48	1.09091	30	②①	Up-Down	Fall	1	4.90667	2.03804	5.6275	60	60
H	F	45	150	43	0.8	0.8	47	1.09302	30	②①	Down-Up	None	0	4.60333	2.17234	5.5875	50	60
I	F	60	150	42	0.7	0.5	45	1.07143	30	②①	Up-Down	None	0	4.71667	2.12014	5.7025	55	45
J	M	63	165	44	0.4	0.6	52	1.18182	30	②①	Down-Up	None	0	5.31333	1.88206	6.1	65	60
K	F	75	154	42	0.6	0.7	47	1.11905	30	②①	Up-Down	Fall	3	5.93667	1.68445	7.205	52.5	50
L	F	48	158	41	0.9	0.8	46	1.12195	30	②①	Up-Down	None	0	4.94667	2.02156	6.505	50	60
M	M	67	159	45	0.8	0.7	48	1.06667	29	①②	Down-Up	None	0	4.61333	2.16763	5.8375	45	52.5
N	F	70	163	46	0.9	1	50	1.08696	29	①②	Down-Up	Fall	1	4.33333	2.30769	5.76	57.5	55
O	F	61	151	42	0.8	1	46	1.09524	29	①②	Up-Down	None	0	3.75667	2.66193	5.0675	55	55
P	M	69	167	43	1	1	48	1.11628	29	①②	Down-Up	None	0	3.96	2.52525	5.66	47.5	50
Q	M	61	171	47	0.5	0.6	50	1.06383	30	①②	Down-Up	None	0	5.20667	1.92061	7.88	55	50
R	M	61	171	47	0.4	0.4	50	1.06383	28	②①	Up-Down	None	0	4.08333	2.44898	5.2025	37.5	42.5
S	M	50	163	49	0.5	0.7	51	1.04082	30	②①	Up-Down	None	0	3.35333	2.98211	5.7725	57.5	62.5
T	M	62	160	45	0.8	0.5	50	1.11111	26	②①	Down-Up	None	0	4.90333	2.03943	6.145	50	57.5
U	M	43	171	45	1	1	47	1.04444	30	②①	Up-Down	None	0	3.19667	3.12826	4.555	67.5	65
V	M	74	169	49	0.9	0.7	51	1.04082	30	①②	Up-Down	None	0	5.44667	1.83599	7.235	55	57.5
W	F	64	152	44	0.4	0.5	45	1.02273	30	②①	Down-Up	None	0	5.02667	1.98939	7.43	50	57.5
average		61.087	160.87	44.3478	0.686957	0.7	47.8696	1.08023	29.5652				0.217391	4.73464	2.17726	6.2312	54.2391	55.9783
SD		9.69495	8.97625	2.34731	0.202943	0.217423	2.30226	0.0363377	0.945135				0.671262	0.833235	0.397518	0.850805	7.66614	7.25897

## Sheet: motion analysis
Number of contact
	aperture width	0.9	1	1.1	1.2	1.3
stroke	A	1	1	0	1	0
	B	0	1	0	0	0
	C	0	0	0	0	0
	D	0	1	0	0	0
	E	2	0	0	0	0
	F	2	2	1	0	0
	G	0	0	0	0	0
	H	0	0	1	0	0
	I	0	0	0	0	0
	J	0	0	0	0	0
	K	0	0	1	0	0
	L	0	0	0	1	0
	M	1	2	0	0	0
	N	0	0	0	0	0
	O	0	0	0	2	0
	P	0	0	0	0	0
	Q	0	1	0	0	0
	R	0	0	0	0	0
	S	1	0	0	0	0
	T	0	0	0	0	1
	U	0	0	0	0	0
	V	2	1	1	0	0
	W	0	0	0	0	0
Controls	A	0	0	0	0	0
	B	0	0	0	0	0
	C	0	0	0	0	0
	D	0	0	0	0	0
	E	0	0	0	0	0
	F	0	0	0	0	0
	G	0	1	0	0	0
	H	0	1	0	0	0
	I	0	0	0	0	0
	J	0	0	0	0	0
	K	0	0	0	0	0
	L	0	0	0	0	0
	M	0	0	0	0	0
	N	0	0	0	0	0
	O	0	0	0	0	0
	P	0	0	0	0	0
	Q	0	0	0	0	0
	R	0	0	0	0	0
	S	0	0	0	0	0
	T	0	0	0	0	0
	U	0	0	0	0	0
	V	0	0	0	0	0
	W	0	0	0	0	0
		0.9	1	1.1	1.2	1.3
average	stroke	0.391304	0.391304	0.173913	0.173913	0.0434783
	controls	0	0.0869565	0	0	0
	SD	0.722315	0.656376	0.387553	0.491026	0.208514
		0	0.288104	0	0	0
Percentage of contact
	aperture width	0.9	1	1.1	1.2	1.3			aperture width	0.9	1	1.1	1.2	1.3
stroke	A	33.3333	33.3333	0	33.3333	0		stroke fallers	A	33.3333	33.3333	0	33.3333	0
	B	0	33.3333	0	0	0			E	66.6667	0	0	0	0
	C	0	0	0	0	0			F	66.6667	66.6667	33.3333	0	0
	D	0	33.3333	0	0	0			H	0	0	33.3333	0	0
	E	66.6667	0	0	0	0			J	0	0	0	0	0
	F	66.6667	66.6667	33.3333	0	0			M	33.3333	66.6667	0	0	0
	G	0	0	0	0	0			O	0	0	0	66.6667	0
	H	0	0	33.3333	0	0			Q	0	33.3333	0	0	0
	I	0	0	0	0	0			R	0	0	0	0	0
	J	0	0	0	0	0			V	66.6667	33.3333	33.3333	0	0
	K	0	0	33.3333	0	0		strokenon-fallers	B	0	33.3333	0	0	0
	L	0	0	0	33.3333	0			C	0	0	0	0	0
	M	33.3333	66.6667	0	0	0			D	0	33.3333	0	0	0
	N	0	0	0	0	0			G	0	0	0	0	0
	O	0	0	0	66.6667	0			I	0	0	0	0	0
	P	0	0	0	0	0			K	0	0	33.3333	0	0
	Q	0	33.3333	0	0	0			L	0	0	0	33.3333	0
	R	0	0	0	0	0			N	0	0	0	0	0
	S	33.3333	0	0	0	0			P	0	0	0	0	0
	T	0	0	0	0	33.3333			S	33.3333	0	0	0	0
	U	0	0	0	0	0			T	0	0	0	0	33.3333
	V	66.6667	33.3333	33.3333	0	0			U	0	0	0	0	0
	W	0	0	0	0	0			W	0	0	0	0	0
Controls	A	0	0	0	0	0		controls	A	0	0	0	0	0
	B	0	0	0	0	0			B	0	0	0	0	0
	C	0	0	0	0	0			C	0	0	0	0	0
	D	0	0	0	0	0			D	0	0	0	0	0
	E	0	0	0	0	0			E	0	0	0	0	0
	F	0	0	0	0	0			F	0	0	0	0	0
	G	0	33.3333	0	0	0			G	0	33.3333	0	0	0
	H	0	33.3333	0	0	0			H	0	33.3333	0	0	0
	I	0	0	0	0	0			I	0	0	0	0	0
	J	0	0	0	0	0			J	0	0	0	0	0
	K	0	0	0	0	0			K	0	0	0	0	0
	L	0	0	0	0	0			L	0	0	0	0	0
	M	0	0	0	0	0			M	0	0	0	0	0
	N	0	0	0	0	0			N	0	0	0	0	0
	O	0	0	0	0	0			O	0	0	0	0	0
	P	0	0	0	0	0			P	0	0	0	0	0
	Q	0	0	0	0	0			Q	0	0	0	0	0
	R	0	0	0	0	0			R	0	0	0	0	0
	S	0	0	0	0	0			S	0	0	0	0	0
	T	0	0	0	0	0			T	0	0	0	0	0
	U	0	0	0	0	0			U	0	0	0	0	0
	V	0	0	0	0	0			V	0	0	0	0	0
	W	0	0	0	0	0			W	0	0	0	0	0
		0.9	1	1.1	1.2	1.3				0.9	1	1.1	1.2	1.3
average	stroke	13.0435	13.0435	5.7971	5.7971	1.44928		average	stroke fallrs	26.6667	23.3333	10	10	0
	controls	0	2.89855	0	0	0			strokenon-fallers	2.5641	5.12821	2.5641	2.5641	2.5641
	SD	24.0772	21.8792	12.9184	16.3675	6.95048			controls	0	2.89855	0	0	0
		0	9.60347	0	0	0		SD	stroke fallrs	30.6312	27.4424	16.1015	22.4983	0
									strokenon-fallers	9.245	12.5178	9.245	9.245	9.245
									controls	0	9.60347	0	0	0
Number of steps
	aperture width	0.9	1	1.1	1.2	1.3			aperture width	0.9	1	1.1	1.2	1.3
stroke	A	6	4	4.5	2	2		stroke fallers	A	6	4	4.5	2	2
	B	5	2.33	1	1	1			E	2	1.333	1.333	1	1
	C	2	1.6667	2	1.66667	1			F	6.6667	3.6667	2.6667	3	2.333
	D	2.5	1	1.333	1	1			H	3	2	2	1	1
	E	2	1.333	1.333	1	1			J	2	1.333	1.333	2	1
	F	6.6667	3.6667	2.6667	3	2.333			M	5	1.5	1	1	1
	G	3.333	2.6667	1	1.6667	1.33333			O	2.333	2	2	1	1
	H	3	2	2	1	1			Q	4	2.667	1	1.33333	1
	I	5	5	4.5	1	1			R	1	1	1	1	1
	J	2	1.333	1.333	2	1			V	3	1.33333	1.33333	1.33333	1
	K	3	3.6667	1.33333	1	1		strokenon-fallers	B	5	2.33	1	1	1
	L	6.6667	4.6667	4.333	2.33333	1.33333			C	2	1.6667	2	1.66667	1
	M	5	1.5	1	1	1			D	2.5	1	1.333	1	1
	N	3	2.333	2.333	1.33333	1			G	3.333	2.6667	1	1.6667	1.33333
	O	2.333	2	2	1	1			I	5	5	4.5	1	1
	P	2	1.667	1	1.33333	1			K	3	3.6667	1.33333	1	1
	Q	4	2.667	1	1.33333	1			L	6.6667	4.6667	4.333	2.33333	1.33333
	R	1	1	1	1	1			N	3	2.333	2.333	1.33333	1
	S	2.333	3	1	1	1			P	2	1.667	1	1.33333	1
	T	1	1	1	1	1			S	2.333	3	1	1	1
	U	1.333	1	1	1	1			T	1	1	1	1	1
	V	3	1.33333	1.33333	1.33333	1			U	1.333	1	1	1	1
	W	2.667	2	1.5	1	1			W	2.667	2	1.5	1	1
controls	A	1	1	1	1	1		controls	A	1	1	1	1	1
	B	1	1	1	1	1			B	1	1	1	1	1
	C	1	1	1	1	1			C	1	1	1	1	1
	D	1.667	1	1	1	1			D	1.667	1	1	1	1
	E	1	1	1	1	1			E	1	1	1	1	1
	F	1	1	1	1	1			F	1	1	1	1	1
	G	1	1	1	1	1			G	1	1	1	1	1
	H	1	1	1	1	1			H	1	1	1	1	1
	I	1.333	1	1	1	1			I	1.333	1	1	1	1
	J	1	1	1	1	1			J	1	1	1	1	1
	K	1	1	1	1	1			K	1	1	1	1	1
	L	1	1	1	1	1			L	1	1	1	1	1
	M	1	1	1	1	1			M	1	1	1	1	1
	N	1	1	1	1	1			N	1	1	1	1	1
	O	1	1	1	1	1			O	1	1	1	1	1
	P	1	1	1	1	1			P	1	1	1	1	1
	Q	1	1	1	1	1			Q	1	1	1	1	1
	R	1	1	1	1	1			R	1	1	1	1	1
	S	1	1	1	1	1			S	1	1	1	1	1
	T	1	1	1	1	1			T	1	1	1	1	1
	U	1	1	1	1	1			U	1	1	1	1	1
	V	1	1	1	1	1			V	1	1	1	1	1
	W	2.667	2.667	1	1	1			W	2.667	2.667	1	1	1
		0.9	1	1.1	1.2	1.3				0.9	1	1.1	1.2	1.3
average	stroke	3.25358	2.29695	1.80428	1.34783	1.13042		average	stroke fallrs	3.49997	2.0833	1.8166	1.46667	1.2333
	age-match	1.11596	1.07248	1	1	1			strokenon-fallers	3.06405	2.46129	1.79479	1.25641	1.05128
SD	stroke	1.69961	1.19762	1.14992	0.53634	0.344297			controls	1.11596	1.07248	1	1	1
	age-match	0.370835	0.347594	0	0	0		SD	stroke fallrs	1.86756	1.04017	1.08997	0.67036	0.498063
									strokenon-fallers	1.60953	1.32316	1.23813	0.411726	0.125178
									controls	0.370835	0.347594	0	0	0
Absolute angle of body rotation
	aperture width	0.9	1	1.1	1.2	1.3			aperture width	0.9	1	1.1	1.2	1.3
stroke	A	62.8667	54.5333	44.0667	36.0667	27.5333		stroke fallers	A	62.8667	54.5333	44.0667	36.0667	27.5333
	B	60.8	39.9667	7.33333	3.03333	5			E	56.8667	43.4667	32.8333	25.1667	19.9333
	C	44.4	28	16.9333	6.06667	1.93333			F	74.3333	49	37.5333	30.9667	24.1667
	D	57.5	28	13.8667	3.63333	7.3			H	49	40.5	13.9667	5.23333	1.33333
	E	56.8667	43.4667	32.8333	25.1667	19.9333			J	46.7667	26.4333	28.2	25.7	12.5
	F	74.3333	49	37.5333	30.9667	24.1667			M	63.5333	11.7	8.03333	4	7.83333
	G	82.9333	78.4333	55.8333	21.7	6.63333			O	42.6333	34.1667	31.9333	11.1	8.56667
	H	49	40.5	13.9667	5.23333	1.33333			Q	59.4333	35.8667	22.6	20.3667	4.53333
	I	82.9	78.9667	53.1	10.4	5.83333			R	39.7333	32.9	20.5333	17.5333	11.6333
	J	46.7667	26.4333	28.2	25.7	12.5			V	46.3667	12.6	18.2333	13.6667	5.6
	K	56.7	60.9667	17.9667	3.7	1.46667		strokenon-fallers	B	60.8	39.9667	7.33333	3.03333	5
	L	62.8333	59.2667	47.65	27.3667	17.9333			C	44.4	28	16.9333	6.06667	1.93333
	M	63.5333	11.7	8.03333	4	7.83333			D	57.5	28	13.8667	3.63333	7.3
	N	58.1	40.7333	41.1333	23.4	7.66667			G	82.9333	78.4333	55.8333	21.7	6.63333
	O	42.6333	34.1667	31.9333	11.1	8.56667			I	82.9	78.9667	53.1	10.4	5.83333
	P	67.0333	75.3333	41.0333	26.0333	8.03333			K	56.7	60.9667	17.9667	3.7	1.46667
	Q	59.4333	35.8667	22.6	20.3667	4.53333			L	62.8333	59.2667	47.65	27.3667	17.9333
	R	39.7333	32.9	20.5333	17.5333	11.6333			N	58.1	40.7333	41.1333	23.4	7.66667
	S	58.7667	59.7333	10.8	6.66667	5.33333			P	67.0333	75.3333	41.0333	26.0333	8.03333
	T	30.7667	24.4	13.3667	12.5667	4.1			S	58.7667	59.7333	10.8	6.66667	5.33333
	U	59	19.4667	4.5	1.5	3.1			T	30.7667	24.4	13.3667	12.5667	4.1
	V	46.3667	12.6	18.2333	13.6667	5.6			U	59	19.4667	4.5	1.5	3.1
	W	56.3667	48.1667	25.5	15.9	10.8667			W	56.3667	48.1667	25.5	15.9	10.8667
controls	A	34.7667	28.0667	13.3667	1.93333	3.23333		controls	A	34.7667	28.0667	13.3667	1.93333	3.23333
	B	39.1	35.3333	22.7667	11.8333	7.63333			B	39.1	35.3333	22.7667	11.8333	7.63333
	C	54.5333	42.9667	15.1	2.5	1.1			C	54.5333	42.9667	15.1	2.5	1.1
	D	50.4667	31.9333	9.93333	4.46667	4.6			D	50.4667	31.9333	9.93333	4.46667	4.6
	E	68.3	49.8333	52.1	22.9	9.66667			E	68.3	49.8333	52.1	22.9	9.66667
	F	58.4	52.9333	28.7333	12.4333	6.83333			F	58.4	52.9333	28.7333	12.4333	6.83333
	G	47.5667	28.3667	10.9	10.9	4.43333			G	47.5667	28.3667	10.9	10.9	4.43333
	H	55.0333	31.6	23.2	3	1.76667			H	55.0333	31.6	23.2	3	1.76667
	I	74.1	60.2667	43.2667	28.9333	1.85			I	74.1	60.2667	43.2667	28.9333	1.85
	J	46.8667	44.5667	34.7333	28.0667	11.6667			J	46.8667	44.5667	34.7333	28.0667	11.6667
	K	54.1667	29.3333	9.4	7.46667	5.6			K	54.1667	29.3333	9.4	7.46667	5.6
	L	64.7333	56.6333	38.5333	36.5	25.5			L	64.7333	56.6333	38.5333	36.5	25.5
	M	49.3333	28.4667	8.6	2.33333	2.4			M	49.3333	28.4667	8.6	2.33333	2.4
	N	49.5667	42.9667	22.8333	16.1	13.5333			N	49.5667	42.9667	22.8333	16.1	13.5333
	O	71.9333	38.3	21.5333	9	4.7			O	71.9333	38.3	21.5333	9	4.7
	P	42.2333	43.6333	40.7667	2.6	2			P	42.2333	43.6333	40.7667	2.6	2
	Q	60.9	38.9667	28.8667	20.7667	11.6667			Q	60.9	38.9667	28.8667	20.7667	11.6667
	R	53.5	46.5667	30.2667	17.2667	0.766667			R	53.5	46.5667	30.2667	17.2667	0.766667
	S	37.5667	29.3333	20.2333	4.6	3.7			S	37.5667	29.3333	20.2333	4.6	3.7
	T	66.0333	65.8333	66.5667	13.9333	6.43333			T	66.0333	65.8333	66.5667	13.9333	6.43333
	U	50.3	42.9	4.76667	1.9	0.866667			U	50.3	42.9	4.76667	1.9	0.866667
	V	55.6667	48.1	32.2333	16.4333	9.56667			V	55.6667	48.1	32.2333	16.4333	9.56667
	W	70.6667	66.1333	5.15	3.93333	3.23333			W	70.6667	66.1333	5.15	3.93333	3.23333
		0.9	1	1.1	1.2	1.3				0.9	1	1.1	1.2	1.3
average	stroke	57.3754	42.7217	26.3891	15.2942	9.07971		average	stroke fallrs	54.1533	34.1167	25.7933	18.98	12.3633
	controls	54.5971	42.7406	25.3848	12.1652	6.20652			strokenon-fallers	59.8538	49.341	26.8474	12.459	6.55385
SD	stroke	12.6403	19.5817	15.3086	10.2974	7.08199			controls	54.5971	42.7406	25.3848	12.1652	6.20652
	controls	11.0605	11.8656	15.74	9.9363	5.63541		SD	stroke fallrs	10.9989	14.1247	11.131	10.6811	8.76199
									strokenon-fallers	13.6706	21.0754	18.3357	9.42365	4.29812
									controls	11.0605	11.8656	15.74	9.9363	5.63541
Movement speed
	aperture width	0.9	1	1.1	1.2	1.3			aperture width	0.9	1	1.1	1.2	1.3
stroke	A	47	31.1667	49.5333	51.7	38.9667		stroke fallers	A	47	31.1667	49.5333	51.7	38.9667
	B	45.7333	41.7333	50.7667	57.7667	61.7667			E	51.0667	56.3333	59.7333	66.5667	59.7667
	C	70.6	89.3	90.9667	113.933	105.1			F	37.4	23.5333	38.5667	32.4667	24.8
	D	62.1667	64.8667	77.5	91	88.2667			H	30.1333	37	43.9667	43.1333	42.3667
	E	51.0667	56.3333	59.7333	66.5667	59.7667			J	35.6	51.9667	35.4	44.1	47.9
	F	37.4	23.5333	38.5667	32.4667	24.8			M	16.6333	44.4333	57.2	56.7333	58.5
	G	71.4667	94.3	89.8333	94.7667	100.8			O	56.7333	61.2667	60.2333	81.0667	74
	H	30.1333	37	43.9667	43.1333	42.3667			Q	69.4	66.1	83.1667	86.2333	91.3
	I	24.8667	42.7	48.2333	51.5	48.3667			R	78.8667	84.9	85.8	88.1333	92.7667
	J	35.6	51.9667	35.4	44.1	47.9			V	26.2	31.1	33.1	22.2	28.6
	K	47.9333	52.1	83.8333	80.6333	80.9333		strokenon-fallers	B	45.7333	41.7333	50.7667	57.7667	61.7667
	L	13.4	17.4	18.9	34.4	31.5			C	70.6	89.3	90.9667	113.933	105.1
	M	16.6333	44.4333	57.2	56.7333	58.5			D	62.1667	64.8667	77.5	91	88.2667
	N	52.1333	59.7	62.9667	61.9667	53.8			G	71.4667	94.3	89.8333	94.7667	100.8
	O	56.7333	61.2667	60.2333	81.0667	74			I	24.8667	42.7	48.2333	51.5	48.3667
	P	76.8333	83.4667	91.4	103.767	113.733			K	47.9333	52.1	83.8333	80.6333	80.9333
	Q	69.4	66.1	83.1667	86.2333	91.3			L	13.4	17.4	18.9	34.4	31.5
	R	78.8667	84.9	85.8	88.1333	92.7667			N	52.1333	59.7	62.9667	61.9667	53.8
	S	55.7	65.6	54.7333	54.9	67.3667			P	76.8333	83.4667	91.4	103.767	113.733
	T	41.9	53.5667	55.7333	53.4333	75.7333			S	55.7	65.6	54.7333	54.9	67.3667
	U	135.3	132.5	134.167	150.433	142.4			T	41.9	53.5667	55.7333	53.4333	75.7333
	V	26.2	31.1	33.1	22.2	28.6			U	135.3	132.5	134.167	150.433	142.4
	W	42.8333	44.8333	57.3	61.6	62.9667			W	42.8333	44.8333	57.3	61.6	62.9667
controls	A	98.2667	107.5	113.067	112.7	113.067		controls	A	98.2667	107.5	113.067	112.7	113.067
	B	129.633	139.267	139.6	145.067	143.433			B	129.633	139.267	139.6	145.067	143.433
	C	180.3	179.767	183.933	191.4	186.1			C	180.3	179.767	183.933	191.4	186.1
	D	126.033	136.033	137.367	139	138.3			D	126.033	136.033	137.367	139	138.3
	E	107.867	97.9	110.6	98.5	111.8			E	107.867	97.9	110.6	98.5	111.8
	F	127.967	110.5	121.133	131.133	136.833			F	127.967	110.5	121.133	131.133	136.833
	G	139.767	139.367	138.167	143.233	145.5			G	139.767	139.367	138.167	143.233	145.5
	H	122.567	99.5333	125.833	116.933	118.767			H	122.567	99.5333	125.833	116.933	118.767
	I	117.633	132.333	132.267	132.267	137.9			I	117.633	132.333	132.267	132.267	137.9
	J	113.667	108.933	105.7	100.233	97.9			J	113.667	108.933	105.7	100.233	97.9
	K	88.5333	68.5667	88.8	105.1	105.867			K	88.5333	68.5667	88.8	105.1	105.867
	L	101.3	102.667	111.6	105.333	130.033			L	101.3	102.667	111.6	105.333	130.033
	M	100.7	106.6	113	123.1	123.533			M	100.7	106.6	113	123.1	123.533
	N	124.867	125.933	124.633	131.067	128.533			N	124.867	125.933	124.633	131.067	128.533
	O	97.6333	115.167	126.833	134.233	131.3			O	97.6333	115.167	126.833	134.233	131.3
	P	117.5	134.3	129.133	164.8	161.8			P	117.5	134.3	129.133	164.8	161.8
	Q	93.0333	98.7	104.2	113.767	109.5			Q	93.0333	98.7	104.2	113.767	109.5
	R	133.9	127.233	135.667	141.833	138.867			R	133.9	127.233	135.667	141.833	138.867
	S	137.367	164.1	161.067	145.233	149.733			S	137.367	164.1	161.067	145.233	149.733
	T	124.667	116.533	126.233	134.067	130.1			T	124.667	116.533	126.233	134.067	130.1
	U	153.5	152.167	158.433	161.333	160.367			U	153.5	152.167	158.433	161.333	160.367
	V	108.467	117.967	113.267	112.533	105.7			V	108.467	117.967	113.267	112.533	105.7
	W	83.9	82.6333	116.333	113.633	118.7			W	83.9	82.6333	116.333	113.633	118.7
		0.9	1	1.1	1.2	1.3				0.9	1	1.1	1.2	1.3
average	stroke	51.7348	57.8203	63.6101	68.8014	69.2043		average	stroke fallrs	44.9033	48.78	54.67	57.2333	55.8967
	controls	118.655	120.161	126.82	130.283	131.462			strokenon-fallers	56.9897	64.7744	70.4872	77.7	79.441
SD	stroke	25.9488	26.1758	25.4506	29.6914	29.6498			controls	118.655	120.161	126.82	130.283	131.462
	controls	22.2532	25.4858	20.8468	22.6826	20.9319		SD	stroke fallrs	19.5674	18.9901	18.5022	22.8372	24.0555
									strokenon-fallers	29.6394	29.4141	28.5118	32.059	30.2755
									controls	22.2532	25.4858	20.8468	22.6826	20.9319
Absolute deviation from center of an aperture
	aperture width	0.9	1	1.1	1.2	1.3			aperture width	0.9	1	1.1	1.2	1.3
stroke	A	93.0667	120.4	76.4667	52.7333	77.7333		stroke fallers	A	93.0667	120.4	76.4667	52.7333	77.7333
	B	47.9333	3.66667	31.1667	29.0333	11.7			E	51.6333	45.1	50.0333	47.6	37.5667
	C	67	48.4	27.3	23.2333	13.8667			F	6.73333	75.6333	26.1667	39.7333	97.9333
	D	58.2333	26.1333	8.26667	7.83333	10.6667			H	32.7	34.9333	9.53333	2.53333	20.8333
	E	51.6333	45.1	50.0333	47.6	37.5667			J	63.1333	29.0667	56.9	84.7	55
	F	6.73333	75.6333	26.1667	39.7333	97.9333			M	82.3667	32.2667	35.4333	20.3667	26.5333
	G	94.1333	83.2333	23.1	31.5667	20.4			O	45.5	37.5333	26.3667	46.8	50.5
	H	32.7	34.9333	9.53333	2.53333	20.8333			Q	77.1	52.1667	22.6333	30.3	13.0333
	I	98.2333	99.8333	72.9	0.933333	8.5			R	25.1	9.4	16.8333	12.6333	35.8333
	J	63.1333	29.0667	56.9	84.7	55			V	63.8	22.25	48.0333	50.4	32.5667
	K	72.2333	80.7333	31.2	9.2	2.16667		strokenon-fallers	B	47.9333	3.66667	31.1667	29.0333	11.7
	L	23.7	27.8	23.2	2.13333	10.8			C	67	48.4	27.3	23.2333	13.8667
	M	82.3667	32.2667	35.4333	20.3667	26.5333			D	58.2333	26.1333	8.26667	7.83333	10.6667
	N	54.8333	58.6667	44.4	23.8333	42.8333			G	94.1333	83.2333	23.1	31.5667	20.4
	O	45.5	37.5333	26.3667	46.8	50.5			I	98.2333	99.8333	72.9	0.933333	8.5
	P	69.7	47.9	44.7	46.3333	34.2			K	72.2333	80.7333	31.2	9.2	2.16667
	Q	77.1	52.1667	22.6333	30.3	13.0333			L	23.7	27.8	23.2	2.13333	10.8
	R	25.1	9.4	16.8333	12.6333	35.8333			N	54.8333	58.6667	44.4	23.8333	42.8333
	S	38.9333	60.0667	9.53333	39.4	41.4			P	69.7	47.9	44.7	46.3333	34.2
	T	7.96667	16.3667	26.2333	27.6	28.5667			S	38.9333	60.0667	9.53333	39.4	41.4
	U	70.9667	25.2667	18.5	16.6667	26.4667			T	7.96667	16.3667	26.2333	27.6	28.5667
	V	63.8	22.25	48.0333	50.4	32.5667			U	70.9667	25.2667	18.5	16.6667	26.4667
	W	101.533	96.3	90.1	49.3667	55.7333			W	101.533	96.3	90.1	49.3667	55.7333
controls	A	35.1667	31.2	12.5	14.6333	6.26667		controls	A	35.1667	31.2	12.5	14.6333	6.26667
	B	23.0333	25.9667	15.6	10.2	17.3333			B	23.0333	25.9667	15.6	10.2	17.3333
	C	53.8333	49.1333	25.8333	5.5	4.2			C	53.8333	49.1333	25.8333	5.5	4.2
	D	28.8333	26.3667	14.3	28.6	29.7			D	28.8333	26.3667	14.3	28.6	29.7
	E	26.0333	10.3	21.0333	27.9	18.5333			E	26.0333	10.3	21.0333	27.9	18.5333
	F	2.6	46	68.2333	44.7667	26.3333			F	2.6	46	68.2333	44.7667	26.3333
	G	52.8333	50.8	0.8	1.36667	5.96667			G	52.8333	50.8	0.8	1.36667	5.96667
	H	70.3333	34.6	26	4.03333	11.7			H	70.3333	34.6	26	4.03333	11.7
	I	9.53333	60.1333	101.3	34.4333	25.75			I	9.53333	60.1333	101.3	34.4333	25.75
	J	74.9	78.2333	75.8333	74.2	27.4333			J	74.9	78.2333	75.8333	74.2	27.4333
	K	51.1667	25.5333	8.1	4.73333	5			K	51.1667	25.5333	8.1	4.73333	5
	L	50.8333	45.1	10.1667	31	20.2			L	50.8333	45.1	10.1667	31	20.2
	M	79.2333	58.1333	26.3333	14.3	12.0333			M	79.2333	58.1333	26.3333	14.3	12.0333
	N	32.4333	31.5667	33.1667	13.7667	11.6333			N	32.4333	31.5667	33.1667	13.7667	11.6333
	O	72.8667	58.3333	30.1667	21.9	12.2333			O	72.8667	58.3333	30.1667	21.9	12.2333
	P	93.1	93.8	86.4333	48.6667	33.3333			P	93.1	93.8	86.4333	48.6667	33.3333
	Q	54.2667	34	27.8	28.2333	32.9			Q	54.2667	34	27.8	28.2333	32.9
	R	47.1333	52.7667	42.5	17.5	5			R	47.1333	52.7667	42.5	17.5	5
	S	48.8667	41.6333	29	10.1	10.1667			S	48.8667	41.6333	29	10.1	10.1667
	T	25.7333	22.2333	16.5333	30.3333	8.76667			T	25.7333	22.2333	16.5333	30.3333	8.76667
	U	49.5667	29.8667	6.33333	9.83333	15.6333			U	49.5667	29.8667	6.33333	9.83333	15.6333
	V	43.1	45	40.8	9.53333	24.3			V	43.1	45	40.8	9.53333	24.3
	W	86.4	105.7	10.6667	17.9333	10.2333			W	86.4	105.7	10.6667	17.9333	10.2333
		0.9	1	1.1	1.2	1.3				0.9	1	1.1	1.2	1.3
average	stroke	58.5449	49.2659	35.6087	30.2145	32.8188		average	stroke fallrs	54.1133	45.875	36.84	38.78	44.7533
	controls	48.3391	45.9304	31.7145	21.8899	16.2891			strokenon-fallers	61.9538	51.8744	34.6615	23.6256	23.6385
SD	stroke	27.2629	30.8918	21.9578	20.567	23.251			controls	48.3391	45.9304	31.7145	21.8899	16.2891
	controls	23.7236	22.8563	26.7821	17.1856	9.44595		SD	stroke fallrs	27.1717	31.6672	20.6704	23.5462	26.3393
									strokenon-fallers	27.928	31.3129	23.6907	15.8591	16.1494
									controls	23.7236	22.8563	26.7821	17.1856	9.44595

## Sheet: penetration
Which the body side penetrated an aperture
apreture width	0.9		1		1.1		1.2		1.3
penetration	non-paretic	paretic	non-paretic	paretic	non-paretic	paretic	non-paretic	paretic	non-paretic	paretic
A	3	0	3	0	3	0	3	0	3	0
B	0	3	1	2	1	0	0	0	0	0
C	3	0	3	0	1	1	2	0	0	0
D	0	3	0	3	0	1	0	0	0	0
E	3	0	3	0	3	0	3	0	3	0
F	1	2	2	1	1	2	1	2	2	1
G	3	0	3	0	2	1	3	0	1	0
H	0	3	0	3	0	1	0	1	0	0
I	0	3	0	3	0	3	0	1	0	0
J	3	0	3	0	3	0	3	0	1	0
K	0	3	0	3	0	1	0	1	0	0
L	0	3	0	3	0	3	0	2	1	2
M	3	0	0	1	0	1	0	0	0	0
N	3	0	3	0	3	0	2	0	0	0
O	2	1	2	1	0	1	0	0	0	0
P	2	1	3	0	1	2	1	0	0	1
Q	0	3	1	2	0	1	0	1	0	1
R	0	3	0	3	0	2	0	1	0	0
S	1	2	0	3	0	0	0	0	0	0
T	0	3	0	3	0	3	0	3	0	0
U	1	2	0	1	0	0	0	0	0	1
V	0	3	0	1	0	1	0	1	0	0
W	3	0	2	1	3	0	2	0	1	0
Total	31	38	29	34	21	24	20	13	12	6	228
	non-paretic	paretic	no rotation
A	15	0	0
B	2	5	8
C	9	1	5
D	0	7	8
E	15	0	0
F	7	8	0
G	12	1	2
H	0	8	7
I	0	10	5
J	13	0	2
K	0	8	7
L	1	13	1
M	3	2	10
N	11	0	4
O	4	3	8
P	7	4	4
Q	1	8	6
R	0	9	6
S	1	5	9
T	0	12	3
U	1	4	10
V	0	6	9
W	11	1	3
Total	113	115	117	228

## Sheet: perceptual judgment
Perceptual judgment
		relative perceptual boundaries					relative perceptual boundaries
stroke	A	1.15152			strok fallers	A	1.15152
	B	0.963333				E	0.813953
	C	0.955556				F	0.833333
	D	1.14286				H	0.918301
	E	0.813953				J	1.03333
	F	0.833333				M	0.915033
	G	1.09259				O	1.0216
	H	0.918301				Q	1.09524
	I	1.3062				R	0.823899
	J	1.03333				V	1.06481
	K	0.9375			stroke non-fallers	B	0.963333
	L	1.27				C	0.955556
	M	0.915033				D	1.14286
	N	0.972222				G	1.09259
	O	1.0216				I	1.3062
	P	1.13399				K	0.9375
	Q	1.09524				L	1.27
	R	0.823899				N	0.972222
	S	0.727778				P	1.13399
	T	1.02006				S	0.727778
	U	0.774691				T	1.02006
	V	1.06481				U	0.774691
	W	1.03846				W	1.03846
controls	A	1.08148			controls	A	1.08148
	B	1.20333				B	1.20333
	C	0.897959				C	0.897959
	D	1.19203				D	1.19203
	E	1.03623				E	1.03623
	F	1.0303				F	1.0303
	G	1.04514				G	1.04514
	H	0.900709				H	0.900709
	I	1.26667				I	1.26667
	J	1.03526				J	1.03526
	K	0.929078				K	0.929078
	L	0.90942				L	0.90942
	M	1.14931				M	1.14931
	N	0.793333				N	0.793333
	O	1.02536				O	1.02536
	P	1.19618				P	1.19618
	Q	1.15667				Q	1.15667
	R	1.10667				R	1.10667
	S	0.852941				S	0.852941
	T	1.05833				T	1.05833
	U	0.840426				U	0.840426
	V	1.14052				V	1.14052
	W	1				W	1
average	stroke	1.00027			average	stroke fallrs	0.967103
	controls	1.03684				strokenon-fallers	1.02579
SD	stroke	0.149764				controls	1.03684
	controls	0.130395			SD	stroke fallrs	0.122148
						strokenon-fallers	0.16825
						controls	0.130395
